# Supplementary material for: The phenotypic spectrum of terminal 6q deletions based on a large cohort derived from social media and literature: a prominent role for DLL1
Source: Orphanet J Rare Dis. 2023 Mar 19;18:59. doi: 10.1186/s13023-023-02658-w (PMC10024851; doi:10.1186/s13023-023-02658-w)
Supplement: Supplementary file 1 — Additional file1. Table S1: Genotypes detailed. [file 13023_2023_2658_MOESM1_ESM.xlsx]

## Sheet: Table S1_Genotypes
Table S1 Genotypes detailed
Patient	Platform	Cytogenetic aberration	HGVS notation based on GRCh37/hg19*	length (minimum size) [Mb]	OMIM genes (minimum size) [n]	HI-genes (minimum size) [n]	Origin	Rearrangement
T-R
Id171	Agilent Oligonucleotide array	del(6)(q25.2q27)	NC_000006.11:g.(155080472_155114078)_(170881749_171115067)del	16.001	62	14	de novo
Dupe_1	Agilent Human genome CGH array 44K	del(6)(q25.2q27)	NC_000006.11:g.(?_155125110)_(171055000_171115067)del	15.99	62	14	de novo
Conti_1	Agilent Human Genome CGH Microarray Kit	del(6)(q25.3q27)	NC_000006.11:g.(?_157968773)_(171055067_?)del	13.1463	57	12	de novo
Dupe_2	Agilent Human genome CGH array 44K	del(6)(q25.3q27)	NC_000006.11:g.(?_158441733)_(171055000_171115067)del	12.6733	55	12	unknown
Striano_5	FISH	del(6)(q25.3q27)	NC_000006.11:g.(157939275_158717441)_(171115067_171115067)del	12.3976	52	12	unknown
Id062	Agilent 105 K oligo array G4826A, design ID:296821	del(6)(q25.3q27)	NC_000006.11:g.(?_159270880)_(171046929_?)del	11.8442	49	11	unknown
Id013	CHB Oligo Array Coverage 244k	del(6)(q25.3q27)	NC_000006.11:g.(?_159497333)_(170921089_?)del	11.6177	46	11	unknown
Peddibhotla_1	Agilent 60mer oligonucleotide array	del(6)(q25.3q27)	NC_000006.11:g.(?_159830469)_(170673013_?)del	11.2846	45	11	unknown
Abu-Amero	Agilent CGH Microarray kit	del(6)(q25.3q27)	NC_000006.11:g.(?_160009522)_(170881704_171115067)del	11.1055	45	11	de novo
Dobyns_LR05-261	unknown	del(6)(q25.3q27)	NC_000006.11:g.(160323542_160323542)_(171115067_?)del	10.7915	40	8	unknown
T-MAP3K4
Id046	180K Agilent array	del(6)(q25.3q27)	NC_000006.11:g.(?_160800432)_(170906737_?)del	10.3146	35	7	de novo
Li_Choy	Agilent Fetal DNA Chip 44K	del(6)(q25.3q27)	NC_000006.11:g.(?_160857810)_(170893070_171115067)del	10.2573	35	7	de novo
Id114	GTW ACGH	del(6)(q25.3q27)	NC_000006.11:g.(?_160961352)_(170911237_?)del	10.1537	33	7	de novo
Peddibhotla_2	Agilent 60mer oligonucleotide array	del(6)(q25.3q27)	NC_000006.11:g.(?_160991083)_(170899992_?)del	10.124	33	7	de novo
Id101	HumanCytoSNP 850k	del(6)(q26q27)	NC_000006.11:g.(?_161099528)_(171115067_?)del	10.0155	32	7	unknown
		dup(3)(p26.1p26.3)	NC_000003.11:g.(?_0)_(4971486_?)dup	4.97149	10	-	unknown
Id017	OGT ISCA 8*60K oligo array	del(6)(q26q27)	NC_000006.11:g.(161026296_161176588)_(171005522_171055000)del	9.93848	31	7	de novo
		dup(X)(q26.3q26.3)	NC_0000023.10:g.(134345031_134427551)_(134778450_134831560)dup	0.350899	2	-	maternal
T-PRKN
Id184	Agilent	del(6)(q26q27)	NC_000006.11:g.(?_161582823)_(170892302_?)del	9.53224	30	6	de novo
Dobyns_LR00-218	unknown	del(6)(q26q27)	NC_000006.11:g.(161596423_161596423)_(171115067_?)del	9.51864	30	6	unknown
Id108	Agilent	del(6)(q26q27)	NC_000006.11:g.(?_161981583)_(170911240_?)del	9.13348	29	6	unknown
Id059	Illumina HumanOmniExpressExome SNP-array	del(6)(q26q27)	NC_000006.11:g.(?_161989903)_(171115067_?)del	9.12516	29	6	de novo
Id038	NimbleGen CGX-3 array	del(6)(q26q27)	NC_000006.11:g.(?_162193559)_(170901279_?)del	8.92151	29	6	unknown
Id109	Agilent Microarray platform Oligonucleotide Array	del(6)(q26q27)	NC_000006.11:g.(?_162267845)_(170906765_?)del	8.84722	29	6	de novo
Id110	Affymetrix Whole-genome SNP array	del(6)(q26q27)	NC_000006.11:g.(?_162267927)_(170914966_?)del	8.84714	29	6	de novo
Id112	Agilent 180K oligonucleotide array	del(6)(q26q27)	NC_000006.11:g.(?_162291496)_(170901287_?)del	8.82357	29	6	unknown
Id211	Affymetrix CytoScan HD	del(6)(q26q27)	NC_000006.11:g.(?_162375016)_(170919482_?)del	8.74005	29	6	de novo
Id224	Next Generation Sequencing	del(6)(q26q27)	NC_000006.11:g.(?_162474112)_(170881472_?)del	8.64095	29	6	unknown
Id180	Affymetrix CytoScanDx SNP-based	del(6)(q26q27)	NC_000006.11:g.(?_162624681)_(170919482_?)del	8.49039	29	6	de novo
Id185	SNP array	del(6)(q26q27)	NC_000006.11:g.(?_162722254)_(170919462_?)del	8.39281	29	6	de novo
Conti_2	Agilent Human Genome CGH Microarray Kit	del(6)(q26q27)	NC_000006.11:g.(?_162747589)_(171055067_?)del	8.36748	29	6	de novo
Id111	Affymetrix Cytoscan HD SNP microarray	del(6)(q26q27)	NC_000006.11:g.(?_162751667)_(170919482_?)del	8.3634	29	6	unknown
Peddibhotla_3	Agilent 60mer oligonucleotide array	del(6)(q26q27)	NC_000006.11:g.(?_162784565)_(170899992_?)del	8.3305	29	6	de novo
Id030	Affymetrix Cytoscan HD	del(6)(q26q27)	NC_000006.11:g.(?_162793213)_(170919482_?)del	8.32185	29	6	de novo
Id222	Agilent 8x 60k, SurePrint G3 CGH ISCA	del(6)(q26q27)	NC_000006.11:g.(?_162799322)_(170896033_171115067)del	8.31574	29	6	de novo
		dup(11)(q14.1q14.1)	NC_0000011.9:g.(?_80103565)_(81582152_?)dup	1.47859	0	-	de novo
De_Cinque	CytoScan HD array	del(6)(q26q27)	NC_000006.11:g.(?_162931432)_(170919482_171115067)del	8.18364	29	6	de novo
Conti_3	Agilent Human Genome CGH Microarray Kit	del(6)(q26q27)	NC_000006.11:g.(?_162937713)_(171055067_?)del	8.17735	29	6	de novo
Id012	Agilent 180k oligo-SNP array CGH	del(6)(q26q27)	NC_000006.11:g.(?_163029609)_(170921089_?)del	8.08546	29	6	unknown
T-QKI
Bertini_1	FISH	del(6)(q26q27)	NC_000006.11:g.(162836403_163278779)_(171115067_?)del	7.83629	28	5	de novo
Bertini_2	FISH	del(6)(q26q27)	NC_000006.11:g.(162836403_163278779)_(171115067_?)del	7.83629	28	5	de novo
Id004	Illumina HumanCytoSNP-12	del(6)(q26q27)	NC_000006.11:g.(?_163371058)_(170898549_?)del	7.74401	28	5	de novo
Id093	Affymetrix Cytoscan HD array	del(6)(q26q27)	NC_000006.11:g.(?_163439464)_(170919482_?)del	7.6756	28	5	unknown
Quelin_1	Roche NimbleGen, WG Tilling 385K CGH v2.0	del(6)(q26q27)	NC_000006.11:g.(?_163589010)_(171055067_?)del	7.52606	28	5	de novo
Conti_4	Agilent Human Genome CGH Microarray Kit	del(6)(q26q27)	NC_000006.11:g.(?_163654202)_(171055067_?)del	7.46087	28	5	de novo
Id087	Illumina HumanCytoSNP-12 BeadChip	del(6)(q26q27)	NC_000006.11:g.(?_163747722)_(170898549_?)del	7.36735	27	5	de novo
T-PDE10A
Ciocca	Agilent Human Genome CGH Microarray kit	del(6)(q26q27)	NC_000006.11:g.(164112735_164112794)_(171115067_?)del	7.00227	25	4	de novo	Ring 6
		del(6)(p25.3p25.3)	NC_000006.11:g.(?_0)_(1395838_1610150)del	1.61271	8	0	de novo
Eash_2	FISH	del(6)(q26q27)	NC_000006.11:g.(163784495_164124936)_(171115067_171115067)del	6.99013	25	4	de novo
Conti_5	Agilent Human Genome CGH Microarray Kit	del(6)(q26q27)	NC_000006.11:g.(?_164416815)_(171055067_?)del	6.69825	25	4	de novo
Peddibhotla_4	Agilent 60mer oligonucleotide array	del(6)(q27q27)	NC_000006.11:g.(?_164665044)_(170899992_?)del	6.45002	25	4	not maternal
Id172	Agilent Oligo 180K/SNP	del(6)(q27q27)	NC_000006.11:g.(165167222_165203779)_(170906796_?)del	5.91129	25	4	de novo
		dup(2)(q14.3q14.3)	NC_000002.11:g.(124995525_125032915)_(126068410_126087223)dup	1.0355	1	-	unknown
Peddibhotla_5	Agilent 60mer oligonucleotide array	del(6)(q27q27)	NC_000006.11:g.(?_165249445)_(170899992_?)del	5.86562	25	4	de novo
Mosca	IntegraGen BAC array 1Mb	del(6)(q27q27)	NC_000006.11:g.(?_165324610)_(171115067_?)del	5.79046	25	4	de novo
Gerber_1	Agilent Human Genome CGH Microarray Kit 244A	del(6)(q27q27)	NC_000006.11:g.(?_165540178)_(170921030_?)del	5.57489	25	4	de novo
		dup(6)(q26q26)	NC_000006.11:g.(?_162718320)_(162915999_?)dup	0.197679	1	-	paternal
		dup(1)(p13.2p13.1)	NC_000001.10:g.(?_115423160)_(116498900_?)dup	1.07574	7	-	paternal
		dup(3)(q29q29)	NC_000003.11:g.(?_195464424)_(197845195_?)dup	2.38077	26	-	de novo
Gerber_2	Agilent Human Genome CGH Microarray Kit 244A	del(6)(q27q27)	NC_000006.11:g.(?_165634308)_(170921230_?)del	5.48076	25	4	de novo
Li_Pomianowski_4	Agilent Human Genome CGH microarray 44K	del(6)(q27q27)	NC_000006.11:g.(?_165956985)_(170892302_171115067)del	5.15808	25	4	de novo
T-AFDN
Id072	Agilent SurePrint Custom G3 CGH+SNP (60K)	del(6)(q27q27)	NC_000006.11:g.(?_166147038)_(170911240_?)del	4.96803	24	3	de novo
Id071	unknown	del(6)(q27q27)	NC_000006.11:g.(?_166167827)_(171115067_?)del	4.94724	24	3	unknown
Valduga_3	Agilent 44K oligonucleotide array	del(6)(q27q27)	NC_000006.11:g.(?_166203071)_(170888069_171115067)del	4.912	24	3	de novo
Id010	Oxford gene technology's (OGT) 8*60K oligo array platform	del(6)(q27q27)	NC_000006.11:g.(166190060_166232282)_(171055000_171055000)del	4.88279	24	3	de novo
Auber_6	qPCR	del(6)(q27q27)	NC_000006.11:g.(165792714_166843949)_(171115067_171115067)del	4.27112	22	3	maternal
Wadt_1_index	Agilent 400K	del(6)(q27q27)	NC_000006.11:g.(167093047_167101305)_(171115067_171115067)del	4.01376	22	3	maternal
Wadt_1_brother	Agilent 400K	del(6)(q27q27)	NC_000006.11:g.(167093047_167101305)_(171115067_171115067)del	4.01376	22	3	maternal
Wadt_1_mother	Agilent 400K	del(6)(q27q27)	NC_000006.11:g.(167093047_167101305)_(171115067_171115067)del	4.01376	22	3	maternal
Wadt_1_grandmother	Agilent 400k	del(6)(q27q27)	NC_000006.11:g.(167093047_167101305)_(171115067_171115067)del	4.01376	22	3	unknown
Wadt_1_mat_half-brother	Agilent 400K	del(6)(q27q27)	NC_000006.11:g.(167093047_167101305)_(171115067_171115067)del	4.01376	22	3	maternal
Conti_6	Agilent Human Genome CGH Microarray Kit	del(6)(q27q27)	NC_000006.11:g.(?_167224265)_(171055067_?)del	3.8908	22	3	de novo
Id068	SNP array	del(6)(q27q27)	NC_000006.11:g.(?_167522300)_(170919470_?)del	3.59277	19	3	de novo
Conti_7	Agilent Human Genome CGH Microarray Kit	del(6)(q27q27)	NC_000006.11:g.(?_167663589)_(170891368_?)del	3.45148	16	3	de novo
Id106	Illumina Infinium CoreExome-24	del(6)(q27q27)	NC_000006.11:g.(?_167841253)_(170919470_?)del	3.27381	14	3	de novo
Id103	Illumina HumanCytoSNP-850K	del(6)(q27q27)	NC_000006.11:g.(?_167952416)_(171115067_?)del	3.16265	14	3	de novo
Striano_3	FISH	del(6)(q27q27)	NC_000006.11:g.(167773656_168047791)_(171115067_171115067)del	3.06728	14	3	de novo
T-DLL1
Kraus_III.2	FISH	del(6)(q27q27)	NC_000006.11:g.(168240291_168456464)_(171115067_171115067)del	2.6586	12	2	maternal
Kraus_III.5	FISH	del(6)(q27q27)	NC_000006.11:g.(168240291_168456464)_(171115067_171115067)del	2.6586	12	2	maternal
Kraus_II.1	FISH	del(6)(q27q27)	NC_000006.11:g.(168240291_168456464)_(171115067_171115067)del	2.6586	12	2	unknown
Id016	Illumina HD Hyuman610-quad Bead chip	del(6)(q27q27)	NC_000006.11:g.(?_168579302)_(170919470_?)del	2.53577	12	2	de novo
Peddibhotla_6	Agilent 60mer oligonucleotide array	del(6)(q27q27)	NC_000006.11:g.(?_168690655)_(170899992_?)del	2.42441	12	2	de novo
Rigon_1	Agilent Chip 44K	del(6)(q27q27)	NC_000006.11:g.(168776932_168845632)_(171115067_?)del	2.26944	11	2	unknown
Dupe_4	Agilent Human genome CGH array 105K	del(6)(q27q27)	NC_000006.11:g.(?_168947806)_(171055000_171115067)del	2.16726	11	2	de novo
Liu	aCGH microarray	del(6)(q27q27)	NC_000006.11:g.(?_168954929)_(170890108_171115067)del	2.16014	11	2	de novo	Ring 6
		del(6)(p25.3p25.3)	NC_000006.11:g.(0_170426)_(439174_?)del	0.268748	2	0	de novo
Id218	Affymetrix Cytoscan 750K array	del(6)(q27q27)	NC_000006.11:g.(?_169146540)_(170772252_171115067)del	1.96853	10	2	de novo
Peddibhotla_7	Agilent 60mer oligonucleotide array	del(6)(q27q27)	NC_000006.11:g.(?_169148957)_(170899992_?)del	1.96611	10	2	not maternal
Wadt_2_index	Agilent 400K	del(6)(q27q27)	NC_000006.11:g.(169153179_169162473)_(171115067_171115067)del	1.95259	10	2	paternal
Wadt_2_father	Agilent 400K	del(6)(q27q27)	NC_000006.11:g.(169153179_169162473)_(171115067_171115067)del	1.95259	10	2	unknown
Conti_8	Agilent Human Genome CGH Microarray Kit	del(6)(q27q27)	NC_000006.11:g.(?_169369767)_(171055067_?)del	1.7453	10	2	de novo
Pinto_8404_201	Illumina 1M SNP array	del(6)(q27q27)	NC_000006.11:g.(?_169394863)_(170919470_171115067)del	1.7202	10	2	de novo
Schumann_1	Illumina HumanOmniExpress-12 v1.0 BeadChip	del(6)(q27q27)	NC_000006.11:g.(170052299_170139934)_(170919720_171115067)del	0.975133	7	2	de novo
Rooms_mother	FISH	del(6)(q27q27)	NC_000006.11:g.(170124106_170200397)_(171115067_171115067)del	0.91467	5	2	not maternal
Rooms_twin1	MLPA	del(6)(q27q27)	NC_000006.11:g.(170124106_170200397)_(171115067_171115067)del	0.91467	5	2	maternal
Rooms_twin2	MLPA	del(6)(q27q27)	NC_000006.11:g.(170124106_170200397)_(171115067_171115067)del	0.91467	5	2	maternal
Id086	CGH	del(6)(q27q27)	NC_000006.11:g.(?_170353886)_(170911240_?)del	0.761181	5	2	unknown
Thakur_mother	FISH	del(6)(q27q27)	NC_000006.11:g.(170514916_170518936)_(170901287_171115067)del	0.596131	5	2	unknown
Thakur_daughter	Agilent Cytogenomics	del(6)(q27q27)	NC_000006.11:g.(170514916_170518936)_(170901287_171115067)del	0.596131	5	2	maternal
Hanna_1	Affymetrix CytoScan 750K	del(6)(q27q27)	NC_000006.11:g.(?_170589000)_(170914297_171115067)del	0.526067	5	2	maternal
Hanna_2	Affymetrix CytoScan 750K	del(6)(q27q27)	NC_000006.11:g.(?_170589000)_(170914297_171115067)del	0.526067	5	2	unknown
T-PSMB1
Eash_1	FISH	del(6)(q27q27)	NC_000006.11:g.(170588557_170723227)_(171115067_171115067)del	0.39184	3	1	de novo
I-6q26
Id073	Agilent EmArray Cyto60K	del(6)(q26q26)	NC_000006.11:g.(?_162541365)_(162870466_?)del	0.329101	1	1	de novo
Pinto_8612_201	Illumina 1M SNP array	del(6)(q26q26)	NC_000006.11:g.(?_162668889)_(162709948_?)del	0.041059	1	1	de novo
Id095	SNP array	del(6)(q26q26)	NC_000006.11:g.(?_162706969)_(162912832_?)del	0.205863	1	1	maternal rearranged
Id120	Affymetrix CytoScan HD Array	del(6)(q26q27)	NC_000006.11:g.(?_162802026)_(165880580_?)del	3.07855	5	3	unknown
Puvabanditsin	Affymetrix SNP CytoScan HD	del(6)(q26q26)	NC_000006.11:g.(?_163015972)_(163253259_?)del	0.237287	2	1	unknown
Scheuerle_1	Microarray 135k	del(6)(q26q26)	NC_000006.11:g.(?_163042445)_(163161112_?)del	0.118667	2	1	unknown
I-6q27
Conti_11	Agilent Human Genome CGH Microarray Kit	del(6)(q27q27)	NC_000006.11:g.(?_169629368)_(170603368_?)del	0.974	7	1	unknown
Conti_12	Agilent Human Genome CGH Microarray Kit	del(6)(q27q27)	NC_000006.11:g.(?_169629368)_(170603368_?)del	0.974	7	1	maternal
Conti_9	Agilent Human Genome CGH Microarray Kit	del(6)(q27q27)	NC_000006.11:g.(?_169641852)_(170822842_?)del	1.18099	7	1	unknown
Conti_10	Agilent Human Genome CGH Microarray Kit	del(6)(q27q27)	NC_000006.11:g.(?_169641852)_(170822842_?)del	1.18099	7	1	paternal
Fischer-Zirnsak_15	IDT xGen Exome Research Panel	del(6)(q27q27)	NC_000006.11:g.(?_170591663)_(170713885_?)del	0.122222	2	1	de novo
* Data converted from array-based ISCN nomenclature to the sequence-based HGVS nomenclature.
Ten subgroups based on deletion size and location. The terminal deletions are divided into eight subgroups based on the most proximal gene with a predicted haploinsufficiency effect involved in the minimum deletion size. T-R (residual group): terminal deletions including IGF2R and larger (breakpoint proximal to 160.5 Mb), T-MAP3K4: terminal deletions including MAP3K4 ( between 160.5 and 161.5 Mb)…
